# Supplementary material for: Can Provence Flora Offer Effective Alternatives to Widely Used Medicinal Plants? A Comparative Study of Antioxidant Activity and Chemical Composition Using Molecular Networking
Source: Molecules. 2025 May 7;30(9):2072. doi: 10.3390/molecules30092072 (PMC12073109; doi:10.3390/molecules30092072)
Supplement: Supplementary file 1 [file molecules-30-02072-s001.zip]

Archive with 1 entries (1 files):
- molecules-3602276-supplementary.pdf
